# Supplementary material for: Necroptosis-Related Prognostic Model for Pancreatic Carcinoma Reveals Its Invasion and Metastasis Potential through Hybrid EMT and Immune Escape
Source: Biomedicines. 2023 Jun 16;11(6):1738. doi: 10.3390/biomedicines11061738 (PMC10296367; doi:10.3390/biomedicines11061738)
Supplement: Supplementary file 1 [file biomedicines-11-01738-s001.zip]

Archive with 1 entries (1 files):
- biomedicines-2381288-supplementary.pdf
